# Supplementary material for: GmAGL6 Genes Regulate Floral Proportion and Seed Size Rather than Keel Petal Identity in Soybean (Glycine max)
Source: Plants (Basel). 2026 Mar 31;15(7):1070. doi: 10.3390/plants15071070 (PMC13074259; doi:10.3390/plants15071070)
Supplement: Supplementary file 1 [file plants-15-01070-s001.zip]

Archive with 1 entries (1 files):
- plants-4150663-supplementary.pdf
